# Supplementary material for: MicroRNA-29a-5p contributes to neuroinflammation through TLR7
Source: J Neuroinflammation. 2026 Jan 9;23:38. doi: 10.1186/s12974-025-03680-4 (PMC12849500; doi:10.1186/s12974-025-03680-4)
Supplement: Supplementary file 2 — Supplementary Material 2. Table S1. List of reagents (antibodies, primers, cell lines, chemicals, and proteins) used in experimental procedures. [file 12974_2025_3680_MOESM2_ESM.xlsx]

## Sheet: Reagents
	Antibodies	SOURCE	IDENTIFIER
	NeuN	Sigma-Aldrich	Cat# MAB377; RRID:AB_2298772
	NeuN	Millipore	Cat# ABN78, RRID:AB_10807945
	Iba1	Wako	Cat# 019-19741, RRID:AB_839504
	MAP2	Millipore	Cat# AB5622, RRID:AB_91939
	Neurofilament	Millipore	Cat# MAB5262, RRID:AB_95186
	GFAP	Millipore	Cat# MAB360, RRID:AB_11212597
	Dectin-1	Invivogen	Cat# mabg-mdect, RRID:AB_2753143
	4G8	BioLegend	Cat# 800701, RRID:AB_2564633
	Cleaved Caspase-3	Cell Signaling Technology	Cat# 9661, RRID:AB_2341188
	DAPI	Thermo Fisher	Cat# D1306, RRID:AB_2629482
	Goat anti-Mouse IgG (H+L) Alexa Fluor 488	Thermo Fisher	Cat# A-11001, RRID:AB_2534069
	Goat anti-Mouse IgG (H+L) Alexa Fluor 568	Thermo Fisher	cat# A-11004; RRID AB_2534072
	Goat anti-Rabbit IgG (H+L) Alexa Fluor 488	Thermo Fisher	cat# A-11008; RRID AB_143165
	Goat anti-Rabbit IgG (H+L) Alexa Fluor 568	Thermo Fisher	cat# A-11011; RRID AB_143157
	Goat anti-Rat IgG (H+L) Alexa Fluor 488	Thermo Fisher	cat# A-11006; RRID AB_2534074
	Goat anti-Rabbit IgG (H+L) Alexa Fluor 647	Thermo Fisher	cat# A-21244; RRID:AB_2535812
	Chemicals, peptides, and recombinant proteins	SOURCE	IDENTIFIER
	Amyloid β-Protein (1-42) (HFIP-treated)	Bachem	cat# 4090148; CAS# 107761-42-2
	5-FAM-Amyloid β-Protein (1-42)	Bachem	cat# 4090151; CAS# 1802087-78-0
	Loxoribine	Invivogen	cat# tlrl-lox; CAS# 121288-39-9
	R848	Invivogen	cat# tlrl-r848-1; CAS# 144875-48-9
	LPS 0111:B4	Enzo Life Sciences	cat# ALX-581-012-L001
	TNF	Peprotech	AF-315-01A
	Lyovec	Invivogen	cat# lyec-1
	Critical commercial assays	SOURCE	IDENTIFIER
	TNF alpha Mouse Uncoated ELISA Kit	Invitrogen	cat# 88-7324-88
	TUNEL Kit In Situ Death Detection Kit, TMR red	Roche	cat# 12156792910
	TUNEL Kit In Situ Death Detection Kit, Fluoresceein	Roche	cat# 11684795910
	RNeasy Mini Kit	Qiagen	cat# 74104
	BCA Protein Assay Kit	Pierce	cat# 23225
	Experimental models: Cell lines	SOURCE	IDENTIFIER
	HEK-Blue mTLR7 cells	Invivogen	cat# hkb-mtlr7; RRID:CVCL_IM91
	HEK-Blue Null2-k cells	Invivogen	cat# hkb-null2k; RRID:CVCL_A7YZ
	HEK-Blue hTLR7 cells	Invivogen	cat# hkb-htlr7; RRID:CVCL_IM84
	HEK-Blue Null1-k Cells	Invivogen	cat# hkb-null1k; RRID:CVCL_A7YN
	HEK-Blue mTLR8 cells	Invivogen	cat# hkb-mtlr8; RRID:CVCL_IM92
	HEK-Blue Null1-v Cells	Invivogen	cat# hkb-null1v ; RRID:CVCL_A7YL
	HEK-Blue hTLR8 cells	Invivogen	cat# hkb-htlr8; RRID:CVCL_IM85
	HEK-Blue Null1 cells	Invivogen	cat# hkb-null1; RRID:CVCL_A7YP

## Sheet: RT-qPCR primers
		Target	Forward	Reverse	Source
		MyD88	ACCTGTGTCTGGTCCATTGCCA	GCTGAGTGCAAACTTGGTCTGG	TIB MOLBIOL
		TRIF	ATCCATGCCAGGGCTGATGAAC	CGATGGCATCTTGGAGACAGTG	TIB MOLBIOL
		SARM1	TTCCTTGGCTCCAGAAATGCT	GACCCTGAGTTCCTCCGGTA	TIB MOLBIOL
		Irak4	CATACGCAACCTTAATGTGGGG	GGAACTGATTGTATCTGTCGTCG	TIB MOLBIOL
		IRF7	CCTCTGCTTTCTAGTGATGCCG	CGTAAACACGGTCTTGCTCCTG	TIB MOLBIOL
		p65	TCCTGTTCGAGTCTCCATGCAG	GGTCTCATAGGTCCTTTTGCGC	TIB MOLBIOL
		TNFa	GGTGCCTATGTCTCAGCCTCTT	GCCATAGAACTGATGAGAGGGAG	TIB MOLBIOL
		IFNb	GCCTTTGCCATCCAAGAGATGC	ACACTGTCTGCTGGTGGAGTTC	TIB MOLBIOL
		IL6	TACCACTTCACAAGTCGGAGGC	CTGCAAGTGCATCATCGTTGTTC	TIB MOLBIOL
