# Supplementary material for: MicroRNA-29a-5p contributes to neuroinflammation through TLR7
Source: J Neuroinflammation. 2026 Jan 9;23:38. doi: 10.1186/s12974-025-03680-4 (PMC12849500; doi:10.1186/s12974-025-03680-4)
Supplement: Supplementary file 3 — Supplementary Material 3. Table S2. Excel file containing complete data for differentially expressed genes in WT and APP/PS1 mice, mouse characteristics, mRNA gene targets of miR-29a-5p, and cyto-/chemokine analysis. [file 12974_2025_3680_MOESM3_ESM.xlsx]

## Sheet: Wild-type
	miR-29a-5p					Control Inhibitor + miR-29a-5p				Inhibitor + miR-29a-5p
	Gene	padj	Log2FoldChange			Gene	padj	Log2FoldChange		Gene	padj	Log2FoldChange
	Arc	0.00986526	-1.39898			Arc	0.0904643	-1.31947		Arc	4.7824172728568e-05	-1.92979
	Egr2	0.0608261	-1.22865			Nr4a1	0.0344398	-1.02838		Cimip2b	0.0347279	-1.9004
	Nr4a1	0.000517647	-1.13178			Ugt1a9	0.0416729	-1.30909e-07		Egr2	0.00279121	-1.55344
	Atf3	0.0581708	-0.912321			Zfp939	0.0344398	1.9744088369842e-07		Pclaf	0.0139594	-1.40208
	Dusp5	0.0573371	-0.896072			Tenm1	0.0832363	0.357156		Nr4a1	5.00111470296299e-05	-1.26558
	Junb	0.00289967	-0.809755							Slc39a4	0.00735728	-1.24755
	Dusp1	0.0226398	-0.747746							Fos	0.0161644	-1.00091
	Arl4d	0.000102899	-0.719003							Top2a	0.0299234	-0.988653
	Pcdha2	0.076486	-0.707405							Junb	0.000166206	-0.944206
	Zfp658	2.79618042971546e-05	-0.467184							Dusp5	0.0235589	-0.91388
	Tiparp	0.0809586	-0.455504							Dusp1	0.00138243	-0.878227
	Nab2	0.0722449	-0.422896							Arl4d	4.7824172728568e-05	-0.749856
	Cish	0.0987443	-0.340695							Nfil3	0.0335712	-0.668647
	Rpia	0.0029545	-0.329217							Trib1	0.00198274	-0.66786
	Taf7	0.0612933	-0.319651							Mns1	0.0084531	-0.638033
	Ddx20	0.0980313	-0.30405							Cebpd	0.0482948	-0.582346
	Zfp868	0.0226398	-0.262797							Ier2	0.065096	-0.519521
	Dbr1	0.0581708	-0.257753							Tiparp	0.0257565	-0.491552
	Sik1	0.0581708	-0.0456794							Spry4	0.0674785	-0.472864
	Areg	0.0438621	-0.016153							Irf2bp2	4.7824172728568e-05	-0.46591
	Gm21972	0.0706356	-0.0084139							Ddit4	0.0161644	-0.442122
	Gm45645	0.000390863	-0.00802141							Nab2	0.0417841	-0.419912
	Gm34162	0.00174888	-0.00732662							Sox8	0.021565	-0.411671
	Gm28528	0.0538738	-0.0059869							Zfp184	0.0792274	-0.387281
	Cd55b	0.0573371	-0.00305383							Zfp658	0.00323914	-0.359548
	Il2	6.1321542028522e-09	-0.000673868							Shroom3	0.0886586	-0.338771
	Gm18609	1.9569687440753e-05	-0.000328858							Kcnk3	0.057043	-0.329304
	Or7d10	0.0883227	-0.000145207							Smad7	0.0287836	-0.309488
	Gm20521	0.0977023	-0.000144108							Ift43	0.0335712	-0.29894
	Zfp939	1.9569687440753e-05	-0.000122547							Snrpf	0.0671245	-0.262556
	Aire	0.0722449	0.00396019							Rpia	0.0287836	-0.259957
	Cd40	0.0573371	0.692759							Oser1	0.0674785	-0.258882
	Gm4949	0.0706356	0.756422							Xrcc6	0.0257565	-0.219452
	S1pr4	0.0581708	0.837548							Ccna2	0.059336	-0.0288746
	Tal1	0.0226398	0.971734							Insm1	0.083646	-0.0248885
	Derpc	0.0538738	5.49509							Nipal4	0.0924695	-0.0240609
										Mex3a	0.0997202	-0.0220566
										Sik1	0.0300592	-0.0200235
										Egr4	0.0671245	-0.0198559
										Rsph1	0.0634489	-0.0137098
										Cfap126	0.057043	-0.0135929
										Cfap91	0.0527797	-0.0133488
										Thbs4	0.00242248	-0.0122661
										2410004P03Rik	0.0847304	-0.0110919
										Iqca1	0.0139594	-0.0110077
										Sec14l4	0.0271227	-0.0110018
										Drc7	0.00192116	-0.0105244
										Lrrc23	0.0298954	-0.00997521
										Dynlrb2	0.0335712	-0.0094721
										Dnajb13	0.0818823	-0.00933267
										Cfap161	0.0161644	-0.00894673
										Mlf1	0.0884187	-0.00883539
										Or10ad1c	0.0627175	-0.00856552
										Areg	0.0601232	-0.00788263
										Nek5	0.00238209	-0.00717797
										Ttc21a	0.0335712	-0.00663587
										Dnah6	0.0335712	-0.00661837
										Cimap3	0.057043	-0.00636008
										Col6a5	0.0482948	-0.00622775
										Saxo4	0.0902207	-0.00615061
										Cfap77	0.0379407	-0.00607438
										Cdhr4	0.0088753	-0.00605799
										Gm28729	0.0698466	-0.00527924
										Ccdc146	0.0505743	-0.0049665
										Lrrc71	0.018563	-0.00472128
										Dnah12	0.00385293	-0.00434725
										Fam216b	0.000377115	-0.00408708
										Ak7	0.0129248	-0.00407325
										2010001K21Rik	0.0781117	-0.00403624
										Spag17	0.0101773	-0.00376833
										Tsnaxip1	0.0775298	-0.00347663
										Dynlt4	0.000280659	-0.00343478
										Cimip2c	0.000283537	-0.00313959
										Sap30bpos	0.0675664	-0.0026793
										Akap14	0.0698466	-0.00248114
										Ccdc153	0.0152574	-0.00243307
										Zfp474	0.000465623	-0.00239531
										Ttc29	0.00498436	-0.00223001
										1700024G13Rik	0.018241	-0.00221709
										Lrrc34	0.0124308	-0.00210941
										Ttll10	0.0459903	-0.00199046
										Sntn	0.0604782	-0.00196356
										Tmem212	0.00281612	-0.00188239
										Nme9	0.00487375	-0.0018672
										Ccdc180	0.00102951	-0.00158131
										Myo7b	0.0627997	-0.00153045
										Prr29	0.0792274	-0.00132909
										Gm49320	0.0884187	-0.000981284
										Ugt1a9	0.00498436	-0.000137711
										Trpc2	0.0634489	-8.02536e-05
										Zfp939	0.00291625	0.000249389
										Gm57393	0.0821155	0.00110427
										Gm14321	0.0788963	0.00177295
										9330185C12Rik	0.0997202	0.00197653
										Aire	0.0335712	0.00233215
										Gm44152	0.067639	0.00258829
										Pkia	0.0818823	0.18643
										Mycbp2	0.0780078	0.252474
										Reps2	0.0907626	0.296998
										Paqr3	0.0505743	0.317422
										Gpr26	0.0997202	0.343489
										Cacna1b	0.0847304	0.351609
										5730424H11Rik	0.0946541	0.361545
										Dgkh	0.0878202	0.366523
										Lrrc7	0.0907626	0.374918
										Itga8	0.0761604	0.392168
										Tenm1	6.5555463094068e-05	0.490779
										Tafa2	0.0335712	0.536306
										Fat3	0.0287836	0.540853
										Aff2	0.0139594	0.545664
										Kcna3	0.0708628	0.557935
										Gm21814	0.0488772	0.640911
										Xkr4	0.0287836	0.672769
										Gm7328	0.0921868	0.692538
										Otof	0.0746959	0.714956
										Kcnh5	0.079091	0.736594
										Gucy1a2	0.0627997	0.783186
										Endou	0.0752711	0.853027
										Gm44579	0.0335712	0.858654
										Fyb2	0.0634489	1.28278
										Rsc1a1	0.0504278	2.80035

## Sheet: APPPS1
	miR-29a-5p					Control Inhibitor + miR-29a-5p				Inhibitor + miR-29a-5p
	Gene	padj	Log2FoldChange			Gene	padj	Log2FoldChange		Gene	padj	Log2FoldChange
	Saxo5	0.0137989	-6.37577			Gm11725	0.0309784	-5.75792		Gm15322	0.0431906	-6.37116
	Gm16299	1.35758251339561e-05	-2.42961			Gm31698	0.0332556	-5.5767		Arc	9.43943228218035e-05	-2.02558
	Nr4a1	1.10101613170978e-07	-1.55247			Nr4a1	4.87529470158796e-07	-1.47116		Nr4a1	7.89376425536185e-06	-1.53294
	Arc	0.0195222	-1.36463			Gm28040	0.000715058	-1.06665		Dusp1	0.00325685	-0.980705
	Dusp1	0.000474258	-0.980059			Dusp1	0.00156033	-0.899491		Trib1	9.43943228218035e-05	-0.904694
	Junb	0.0392566	-0.689578			Gadd45a	0.00439092	-0.856902		Junb	0.00916616	-0.853364
	Dusp6	0.0205716	-0.686786			Dusp6	0.00324635	-0.750761		Ier2	0.00916616	-0.782946
	Trib1	0.0137989	-0.631078			Trib1	0.00115479	-0.709751		Arl4d	0.00606637	-0.653505
	Zfp658	0.0320059	-0.313191			Gm57141	0.0709483	-0.659642		Dusp6	0.0994756	-0.614087
	Fos	0.00334585	-1.80585e-05			Midn	0.0118778	-0.593519		Cyp11a1	0.0443559	-0.54122
	Ccn1	0.0161618	-1.48044e-05			Csrnp1	0.0768665	-0.591509		Tiparp	0.0746796	-0.520955
	Egr2	0.0425997	-1.12681e-05			Gm50462	0.0309784	-0.502466		Irf2bp2	0.0792776	-0.312412
	Gm27188	0.065695	-2.8714e-06			Arl4d	0.0339083	-0.464849		Ybx3	0.00917465	-0.295748
	Ugt1a9	0.0978525	-1.48201e-07			Nfix	0.0365099	-0.455747		Csrnp1	0.0984826	-1.64704e-05
	Zfp939	0.0137989	2.47174041771146e-07			Cdk2ap1	0.0217231	-0.44652		Fos	0.0672652	-1.2107e-05
	Hormad2	0.0759988	2.60575033759094e-06			Spry4	0.0951868	-0.439177		Egr2	0.0863436	-8.36747e-06
	Tpm2	0.0446703	0.88297			Cdk2ap1rt	0.0312479	-0.407265		Hephl1	0.0112329	-2.21427e-06
	Gm37020	0.0406429	1.59828			Lrrc75a	0.0477114	-0.380978		Exosc6	0.0431906	-2.00319e-06
	Atp2c2	0.0257907	1.93992			Trpm4	0.0912257	-0.342484		Or4e1	9.38898676238896e-10	-4.29199e-07
	Tmem275	0.0522253	3.66435			Ybx3	0.0350697	-0.214061		Gm49388	0.0124281	-1.10662e-07
	Wnt9b	0.000943642	3.92993			Hdac4	0.0768665	-0.192421		Zfp939	0.0224813	2.43632072396266e-07
	Slc6a5	0.0497611	4.12864			Tcf4	0.0969004	-0.185689		Gm45194	0.0746796	1.74526325898418e-06
						Ccna2	0.0476464	-0.0428477		Foxb1	0.0431906	1.77977642077705e-06
						Etnk2	0.0701128	-0.030199		Tenm1	0.00147623	0.471519
						Mylk3	0.0951868	-0.0226841		Aff2	0.0608423	0.545501
						Egr1	0.0757205	-0.01686		Cntnap5c	0.0323122	0.566664
						Fos	0.0487752	-0.0165998		Gck	0.0746796	1.15032
						Gm7967	0.0299167	-0.0165774		Gpr165	0.0230252	1.17642
						Arc	0.00191924	-0.0155647		Ngb	0.0962831	1.48349
						Gpr3	0.0879696	-0.0147666		Gm5432	0.0169927	1.68675
						1700016P03Rik	0.0138668	-0.0144016		AW551984	0.0729582	1.94353
						Egr2	0.00226254	-0.0143918		4933416I08Rik	0.0863436	2.14166
						Nr4a3	0.0974789	-0.0120414		Sytl4	0.0431906	2.22268
						Gm29506	0.0669704	-0.00660608		Gabrq	0.020296	2.46275
						Gm42957	0.0768665	-0.00402976		Frem3	0.0141281	2.90325
						Gm16294	0.0779938	-0.00214091		Arhgap36	0.0363614	3.09042
						Cga	3.31935268315442e-09	-0.00035156		Gbx2	0.0443559	3.35929
						Bpifb9b	4.92802747470427e-05	-0.000253393		Avp	0.00449143	3.58276
						Bpifb9a	0.000305279	-0.000221161		Irs4	0.00325685	3.95364
						Gm20547	0.0660405	-0.00013433		Otp	0.0112329	4.11981
						Or7d10	0.056367	-8.85082e-05		Gm54521	0.0863436	4.68617
						Gm6937	0.0768665	-8.74667e-05		Oxt	0.00453565	5.23254
						Rdh9	0.0342482	-8.59257e-05
						Zfp939	0.00358382	0.000265822
						Gm45194	0.0538227	0.00181514
						Foxb1	0.0307802	0.00183673
						Gm31621	0.0768665	0.00223829
						4921525O09Rik	0.0768665	0.00232815
						Hormad2	0.0487752	0.00257317
						NA	0.0879696	0.00636516
						Gm37020	0.0760025	0.00988371
						Dnah2os	0.060344	0.0109307
						Mcidas	0.0307802	0.0120078
						Trip4	0.00848249	0.154549
						Miga1	0.0757205	0.176778
						Pkia	0.0307802	0.221428
						Cenpc1	0.0558054	0.231155
						Atpaf1	0.060344	0.237022
						Pramel12	0.0768665	0.261967
						Gm14117	0.0971814	0.266323
						Enox2	0.0969004	0.269168
						Acvr2a	0.0277805	0.304059
						Arel1	0.0709483	0.325435
						Camk2d	0.0307802	0.343911
						2310030G06Rik	0.0768665	0.366472
						Dner	0.060344	0.375297
						Prkar2b	0.028804	0.380706
						Smim17	0.060344	0.387158
						Mid2	0.028804	0.409325
						Tenm1	0.000490954	0.449493
						Clip4	0.0732873	0.451409
						Tafa2	0.0951868	0.45156
						Chn2	0.0768665	0.476064
						Ppp1r2	0.000715058	0.487012
						Aff2	0.0312479	0.492888
						Ppp1r2-ps4	0.0307802	0.536627
						Tiam1	0.0277805	0.539797
						Ppp1r2-ps2	0.028804	0.552837
						Nhs	0.0274594	0.554197
						Dbp	0.0757205	0.596008
						Cntnap5c	0.00170573	0.629159
						Htr2c	0.060344	0.663253
						Gm34632	0.0709483	0.67227
						Otof	0.0919343	0.685558
						Mindy4b-ps	0.0868415	0.698802
						Gad2	0.0660405	0.748458
						Ano5	0.0307802	0.780252
						Zcchc12	0.0974789	0.803416
						Filip1	0.0119056	0.832294
						Arhgap6	0.0081017	0.943538
						Gpr165	0.0310313	0.964
						Npy2r	0.0312479	0.967518
						Sfrp5	0.0615629	1.15759
						Lrp8os2	0.060344	1.19906
						Plek2	0.060344	1.28335
						Ucn	0.0457149	1.44178
						Scn5a	0.0701128	1.47017
						Ngfr	0.0768665	1.48311
						Gm10710	0.0274594	1.5195
						2610028E06Rik	0.0278541	1.5226
						Msx3	0.061762	1.60525
						Upb1	0.0969004	1.62452
						Tacr3	0.0477114	1.63507
						Gm56620	0.0307802	1.73126
						Cnga3	0.0757205	1.87144
						Htr4	0.0277805	1.95538
						Gpr149	0.0393758	2.0506
						Frem3	0.060344	2.06474
						Adra2b	0.0100833	2.08884
						Gm13112	0.00665185	2.17069
						Gpr101	0.0934644	2.20183
						Nts	0.0838404	2.22921
						Gbx2	0.0752996	2.55695
						Irs4	0.0273066	2.87167
						AI606473	0.060344	2.90484
						Gbx1	0.028804	3.1386

## Sheet: Combined WT+APPPS1
	miR-29a-5p					Control Inhibitor + miR-29a-5p				Inhibitor + miR-29a-5p
	Gene	padj	Log2FoldChange			Gene	padj	Log2FoldChange		Gene	padj	Log2FoldChange
	Arc	1.57524530332414e-09	-1.50474			Arc	2.05585243037857e-10	-1.54711		Arc	1.7711710385665e-17	-2.06914
	Nr4a1	7.75446197318553e-15	-1.39476			Egr2	1.58066409890795e-05	-1.35356		Egr2	5.72619572536253e-07	-1.56275
	Egr2	9.94264143342381e-06	-1.3915			Nr4a1	5.18216893167152e-13	-1.30767		Pclaf	1.29325487584632e-05	-1.4639
	Fos	9.94264143342381e-06	-1.08663			1700016P03Rik	3.28761207919408e-05	-1.15818		Nr4a1	4.20769243010309e-15	-1.45683
	Dusp1	1.57524530332414e-09	-0.917269			Fos	0.00127494	-0.84294		Apold1	0.000521785	-1.10374
	Junb	1.65849890622964e-08	-0.808332			Dusp1	5.57228528114323e-07	-0.794102		Fos	1.4940298967404e-05	-1.09909
	Egr1	0.00602004	-0.721999			Apold1	0.0202916	-0.774743		Dusp1	1.92240223149366e-10	-0.98947
	Dusp5	0.00923477	-0.697986			Nr4a3	0.0290119	-0.744287		Nme1nme2	0.0285032	-0.963172
	Egr4	0.00272856	-0.642735			Gadd45a	0.000112534	-0.712726		Dusp5	2.83991611957311e-05	-0.961665
	Trib1	1.3901193539225e-05	-0.602497			Egr1	0.0039452	-0.705153		Junb	3.51979301234571e-11	-0.953247
	Dusp6	0.000487048	-0.5676			Trib1	1.47013656550459e-06	-0.646647		Sik1	3.92825229647567e-05	-0.817257
	Gadd45a	0.0109301	-0.558556			Plk3	0.0202916	-0.608409		Trib1	2.67710337686843e-10	-0.817014
	Per1	0.00100919	-0.544435			Dusp6	8.62729196991946e-05	-0.608015		Top2a	0.0197837	-0.813115
	Rasl11a	0.029908	-0.527161			Sik1	0.00357062	-0.605621		Klf10	0.0127824	-0.758774		*
	Arl4d	0.000275628	-0.513606			Junb	0.000149308	-0.602353		Arl4d	1.56061041722536e-08	-0.432576
	Tiparp	0.000115446	-0.462644			Nfil3	0.0015473	-0.584765		Ncapg	0.0304113	-0.707373
	Spry4	0.00241215	-0.453424			Cfap95	0.00766208	-0.561559		Gm43302	0.0178554	-0.677683
	Ier2	0.0383531	-0.436015			Egr4	0.0104813	-0.551556		Ier2	2.1600886527709e-05	-0.676432
	Zfp658	3.3644260808719e-10	-0.411028			Gpr3	0.0732402	-0.547233		Gadd45a	0.000601642	-0.674637
	Midn	0.045407	-0.369338			Fosl2	0.0178328	-0.542826		Ccna2	0.000978245	-0.638044
	Nab2	0.00495301	-0.362987			Midn	0.00026594	-0.499692		Cd24a	0.0774823	-0.634344
	Irf2bp2	5.35416763239898e-05	-0.293626			Gm57141	0.0276833	-0.487596		Nfil3	0.00122586	-0.626383
	Ddit4	0.0600751	-0.282428			Rspo1	0.0752205	-0.482719		Egr1	0.0279053	-0.603225
	Gpr19	0.00100919	-0.26535			Ier2	0.00574976	-0.480681		Mex3a	0.000601642	-0.574346
	Phf13	0.0474596	-0.254817			Rsad2	0.0461807	-0.47594		Egr4	0.0096432	-0.569703
	Errfi1	0.029908	-0.215074			Rasl11a	0.0262917	-0.475671		Gpr3	0.0760138	-0.566904
	Zfp27	0.0237337	-0.205542			Spry4	0.00127494	-0.458028		Uhrf1	0.0280212	-0.552009
	Zfp874b	0.0600374	-0.202231			Csrnp1	0.0451353	-0.457814		Tiparp	1.61233096570474e-06	-0.551101
	Zfp874a	0.0109797	-0.166024			Mylk3	0.0202916	-0.440507		Spry4	9.36606167621443e-05	-0.541591
	Sik1	1.70377540917353e-05	-0.00255044			Arl4d	0.00283439	-0.432576		Csrnp1	0.0225384	-0.541107
	Pphln1-ps1	0.0458958	-0.00213454			Fgf5	0.0686635	-0.428641		Per1	0.00209022	-0.53429
	1700016P03Rik	0.0777254	-0.00113212			Srpx2	0.0432402	-0.419575		Rrm2	0.015237	-0.530445
	Apold1	0.0490098	-0.00110325			Bcl6b	0.0717606	-0.413904		Dusp6	0.0023687	-0.524616
	Ccl7	0.0777254	-0.000722664			Ier5	0.0825924	-0.377277		Cebpd	0.0132052	-0.513057
	Cd55b	5.35416763239898e-05	-0.000261581			Sowahb	0.0696906	-0.373915		Erbb3	0.0181203	-0.5011
	Gm48371	1.6436977364055e-07	-1.71462e-05			Dll4	0.0072583	-0.361096		Plk3	0.086209	-0.496333
	Ppp1r27	0.000115446	-1.656e-05			Skp2	0.0383472	-0.339431		Btg2	0.0736667	-0.486763
	Gm40773	6.64995856242704e-05	-1.25693e-05			Tmprss7	0.0708314	-0.336599		Insm1	0.0118985	-0.469948
	Nme8	0.00751979	-1.04144e-05			Hlx	0.0930028	-0.334997		Mns1	0.0117307	-0.455743
	Gm50034	0.00751979	-9.12917e-06			Nfix	0.0290119	-0.332854		Gm57141	0.0701498	-0.44452
	Gm11211	0.0809506	-9.10967e-06			Otx1	0.0956425	-0.328319		Cenpf	0.0526789	-0.443035
	Gm11100	5.91245847924077e-06	-8.82771e-06			Per1	0.0830468	-0.320172		Midn	0.00452345	-0.439756
	Gm46597	0.0135332	-8.42622e-06			Tiparp	0.0186547	-0.314072		Gem	0.0601245	-0.431632
	4930422M22Rik	0.0540097	-7.85634e-06			Gm50462	0.0783576	-0.306577		Nipal4	0.0462798	-0.428236
	Tdpoz4	0.0809506	-7.70722e-06			Cdk2ap1	0.0265943	-0.291848		Nab2	0.00024511	-0.427902
	Rhox4c	0.0809506	-7.70722e-06			Nab2	0.0239872	-0.28768		Dnd1	0.0984807	-0.426895
	Taar7b	0.0809506	-7.70722e-06			Cdk2ap1rt	0.037288	-0.281989		Zfp184	0.000550043	-0.42599
	Gm57128	0.0777254	-6.32663e-06			Irf2bp2	0.000185886	-0.277115		Irf2bp2	6.79307366214629e-10	-0.41605
	Gm6937	0.00261251	-5.37902e-06			Utp14b	0.0632182	-0.264239		Rnd3	0.0851409	-0.413675
	Krt33b	0.0427494	-3.59102e-06			Lrrc75a	0.032625	-0.260476		Sox8	0.000129287	-0.401694
	Gm8826	0.0636299	1.00482455380436e-05			Tlcd3b	0.00255031	-0.260328		Ddit4	0.000599837	-0.38686
	Glyat	0.0044745	1.40019651911445e-05			Zfp658	0.00188369	-0.232406		Zfp658	2.91530909403922e-06	-0.330649
	Zfp939	1.57524530332414e-09	2.85033243272164e-05			Tacc3	0.0249557	-0.219461		Pvr	0.0524079	-0.322081
	Nxf3	0.0404761	0.000151258			Arid5a	0.0883896	-0.207809		D17H6S56E-5	0.0895403	-0.313947
	I830077J02Rik	0.0237337	0.335801			Ybx3	0.000301443	-0.204997		Smad7	0.000417419	-0.310878
	Lingo4	0.0777254	0.567395			Ube2l6	0.0991895	-0.189144		Dll4	0.0698377	-0.281448
	Inmt	0.0945429	0.599821			Smad7	0.0595274	-0.187998		Kcnk3	0.00949826	-0.277685
						1810055G02Rik	0.0825924	-0.183071		Tpx2	0.0333913	-0.271649
						Kcnk3	0.0904272	-0.178657		Sox10	0.0736667	-0.267159
						Hdac4	0.0178328	-0.178403		Ybx3	5.21033276117871e-05	-0.236627
						Cavin3	0.0290119	-0.173412		Shroom3	0.0895403	-0.235254
						Vps37b	0.00766208	-0.168024		Ube2l6	0.0656347	-0.225317
						Zyx	0.0251754	-0.166649		Gm17354	0.0963207	-0.219235
						Fam43a	0.0956126	-0.153848		Purg	0.024807	-0.217435
						Tcf4	0.0506084	-0.151694		Jam3	0.0187274	-0.209094
						Mcl1	0.0124707	-0.145357		Tlcd3b	0.040367	-0.206713
						Tinf2	0.0270116	-0.144687		Irf2bpl	0.0736667	-0.205036
						Eif4e3	0.086008	-0.128437		Spry2	0.0564467	-0.204112
						Pkdcc	0.0956425	-0.119938		Gpr19	0.0333913	-0.203691
						Dusp5	0.014006	-0.0202894		Fam43a	0.0326087	-0.20064
						Krt80	0.074306	-0.0186513		Ptpn1	0.0425622	-0.188646
						Klf10	0.0186547	-0.0155365		Smc4	0.0736667	-0.185131
						Mir212	0.0324764	-0.012861		Sema4c	0.0224548	-0.183304
						Npc1l1	0.0997436	-0.0108269		Cavin3	0.0541872	-0.176929
						Rnf39	0.0904272	-0.010206		Zfp874b	0.0825331	-0.175058
						Sh3bp1	0.0696906	-0.00957082		Vps37b	0.0261668	-0.156264
						Mrln	0.0251754	-0.00914597		Mcl1	0.0101697	-0.152802
						Areg	0.0178328	-0.0088413		Ppp1r15a	0.0963207	-0.134969
						Gm15083	0.0930028	-0.00694252		1700016P03Rik	0.0033492	-0.0280127
						Gm9913	0.0248066	-0.00390976		Cdca7	0.0279053	-0.0275374
						Gm10291	0.0830468	-0.00281204		Tmem252	0.0223925	-0.0213409
						Gm20521	0.000153465	-9.95857e-05		Draxin	0.0313393	-0.0207758
						Gm6937	0.00127494	-8.08249e-05		Ube2c	0.0354196	-0.0201477
						Zfp939	3.6730400466941e-12	0.000333277		Tmprss5	0.0539907	-0.0173834
						Yme1l1	0.0863659	0.0841469		Ifi209	0.0895403	-0.0160381
						Eif2a	0.0178328	0.111034		Thbs4	0.00396389	-0.0158328
						Miga1	0.0640136	0.118723		Areg	0.00680815	-0.0141453
						Pds5b	0.0997436	0.143209		Aurkb	0.0822287	-0.013828
						Pgrmc1	0.0839079	0.175135		Dnajb13	0.0969643	-0.0137869
						Pkia	0.00679245	0.176943		Gm29260	0.0478752	-0.0113479
						Cracdl	0.0904272	0.177194		Tmem74bos	0.0693782	-0.0102794
						Sec22a	0.0240069	0.185222		Apela	0.0524079	-0.00644044
						1700087I21Rik	0.0690856	0.185783		Or4b1d	0.0683624	-0.00475296
						Zdhhc15	0.0956425	0.187183		5730403I07Rik	0.0718123	-0.00398498
						Vstm2a	0.0695077	0.187952		Or2t35	0.0509184	-0.00203662
						Hs6st2	0.0640136	0.192622		Or2b4	0.0774823	-0.00187474
						Lcmt2	0.0930028	0.199968		Padi3	0.0354732	-0.00182858
						Klhdc8a	0.0455937	0.212599		Or4c12	0.0929858	-0.00159296
						Acvr2a	0.0202916	0.220487		Muc5b	0.0338024	-0.00139871
						Slc35f1	0.037288	0.228896		Spatc1l	0.0860122	-0.00134089
						Osbpl8	0.086574	0.23226		Kif19b	0.0823478	-0.00123036
						Triqk	0.0640136	0.2323		Trpc2	0.00124308	-0.000116847
						Erlin1	0.0695077	0.233722		Zfp939	3.39150809797385e-11	0.000564572
						Diaph2	0.0522303	0.235531		Ucn3	0.0984807	0.00143699
						Cntnap2	0.0703402	0.236227		Gm42423	0.0285032	0.00209617
						Tspan4	0.0618744	0.237156		Hotairm1	0.0929858	0.00256647
						Rgs14	0.0636506	0.241662		Nxf3	0.0380098	0.00260623
						Ptprr	0.0265943	0.243191		Gm45194	0.0373026	0.00346035
						2310030G06Rik	0.0958536	0.24948		Fads2b	0.00451731	0.00375937
						Mettl18	0.0238497	0.256938		Glyr1	0.0962505	0.0781312
						Dner	0.0614846	0.259722		Rai1	0.0963207	0.105057
						Mgat4c	0.032625	0.265178		Cacul1	0.0279053	0.11915
						Grm5	0.0167854	0.280913		Pcnx	0.0984807	0.122068
						Arel1	0.0124707	0.28205		Kpna3	0.0963207	0.134475
						Flrt3	0.0839079	0.284943		Mtmr9	0.0984807	0.144745
						Olfm3	0.0245326	0.285018		Tcf20	0.0701498	0.154725
						Pcdh11x	0.0839079	0.288883		Miga1	0.0126357	0.156267
						Erich3	0.032625	0.29246		Gm6565	0.0810999	0.167824
						Cntnap5a	0.0500989	0.292916		Ppp2r5e	0.0590551	0.168482
						Galnt13	0.0840134	0.297132		Epm2aip1	0.0984807	0.171588
						Gucy1a1	0.0930028	0.301465		Ocrl	0.00654736	0.172803
						Gfra1	0.0619021	0.308435		Cep83os	0.0206093	0.177565
						Myo5b	0.0732402	0.308552		Negr1	0.0548523	0.179015
						Prkar2b	0.015047	0.310378		Acvr2a	0.0895403	0.181241
						Aff2	0.0588123	0.311132		Crbn	0.0279053	0.184233
						Cntn6	0.0186547	0.313477		Chmp1b2	0.0354196	0.184307
						Elapor2	0.00283439	0.314514		Synj1	0.0657246	0.188164
						Tafa2	0.0930028	0.315243		Pkia	0.00448332	0.190481
						Smim17	0.0197556	0.321063		Myo9a	0.0963207	0.191126
						Casz1	0.0647622	0.336973		Disp2	0.0872755	0.192613
						Vwc2l	0.0640136	0.349374		Nbea	0.0646394	0.193952
						Ppp1r2-ps4	0.0300954	0.351864		Zyg11b	0.086209	0.195431
						Robo1	0.0708314	0.355016		Nlgn1	0.0657642	0.195611
						Pcdhga7	0.0483066	0.368013		Ptprt	0.0860807	0.196748
						NA	0.0825924	0.373375		Ncoa7	0.0590551	0.199067
						Gnal	0.0243493	0.37457		Vps13b	0.0895403	0.201064
						Gm14004	0.0902875	0.389866		Vstm2a	0.0661682	0.202662
						Ppp1r2-ps2	0.014006	0.389903		Pid1	0.0895403	0.20503
						Ppp1r2	2.04693431964479e-05	0.392692		Pds5b	0.0192289	0.205145
						Tmem132e	0.00519145	0.418386		Rab11fip2	0.0756093	0.206872
						Tenm1	1.15526072203625e-09	0.431285		Ptprr	0.0962505	0.207499
						Entpd3	0.0956126	0.443942		Ptprn2	0.0860122	0.220366
						Gm57107	0.0839079	0.457482		Ythdc2	0.0984807	0.220769
						Klhl13	0.0902977	0.470316		Rab27b	0.025891	0.222414
						Dbp	0.00915498	0.510918		Gm6361	0.024807	0.223134
						Rtl9	0.0251754	0.511336		Nt5dc3	0.048279	0.22896
						Gm19569	0.0550915	0.531688		Taf4b	0.0984807	0.230115
						Epha8	0.0573915	0.533862		Paqr3	0.0407288	0.236408
						Zcchc12	0.0956425	0.545544		1700087I21Rik	0.0181203	0.239337
						Wnt2	0.0991895	0.557528		5730424H11Rik	0.0984807	0.252173
						Nrp2	0.00686486	0.569484		Adgrl3	0.00498861	0.252214
						Sox1ot	0.0235641	0.588483		Mycbp2	0.00949826	0.252215
						Tdrd1	0.0766027	0.619631		Erc2	0.03137	0.253009
						Unc13c	0.0451353	0.624882		Camk2d	0.0444996	0.257802
						Oprk1	0.0476624	0.629578		Itga8	0.0984807	0.259173
						Htr2c	0.0005556	0.64457		Prkaa2	0.0796902	0.260117
						Filip1	0.00127494	0.64704		Elapor2	0.0397774	0.263163
						Arhgap6	0.0069626	0.662353		Gpr22	0.0939713	0.263543
						Zfp503	0.0997436	0.691073		Reps2	0.0214053	0.263841
						Slc22a3	0.0432402	0.703476		Tnfaip8l3	0.0378542	0.271327
						4930417O13Rik	0.0730064	0.734263		Dnm3	0.040367	0.272568
						Gm45702	0.0696906	0.740242		Usp9x	0.040367	0.273809
						Otof	0.000185886	0.74906		Flrt2	0.0677389	0.281789
						Skor1	0.0743947	0.800446		Tmem178b	0.0285032	0.282553
						Gm12829	0.0589398	0.819998		Pgr	0.0815736	0.28692
						Gm39456	0.0977309	0.85178		Nt5c1a	0.0710451	0.288994
						Plek2	0.0417618	0.872642		Gpr26	0.0259541	0.292308
						Lrp8os2	0.0522303	0.889808		Zfp941	0.0810999	0.293314
						Dchs2	0.0504593	0.897037		Dmxl2	0.0348107	0.295176
						Atp6v1c2	0.0149252	0.908045		Tmem132e	0.0895403	0.295373
						Kcnj5	0.0977309	0.921224		Olfm3	0.0303134	0.297313
						Npy2r	0.000149308	0.937356		Atp2b3	0.0354196	0.301392
						Ngfr	0.0956425	0.954154		Cacna1b	0.00961662	0.312657
						Trim54	0.0520503	1.01039		Cntn5	0.0869413	0.312759
						Upb1	0.0855771	1.09531		Kcna1	0.0939713	0.313973
						NA	0.0839079	1.10155		Csmd1	0.0774823	0.316211
						H2-Q2	0.0550915	1.13124		Alk	0.0860122	0.320875
						Igsf1	0.0991895	1.16634		St6gal2	0.0718123	0.331351
						Cnga3	0.0930028	1.1757		Slc2a13	0.00715153	0.336627
						Gm56620	0.0186547	1.19272		Glra3	0.0487082	0.343999
						Gm10710	0.00183408	1.20691		Col25a1	0.040367	0.349108
						Gm13112	0.0276272	1.26881		Slc7a14	0.024807	0.350898
						Adra2b	0.014248	1.34255		Htr2a	0.0760138	0.367648
						2610028E06Rik	0.00127494	1.37756		Klhl11	0.0929858	0.377607
						Frem3	0.0605698	1.3903		Zbtb42	0.0385003	0.381766
						Dgkk	0.0640136	1.56341		Cntnap5a	0.00665494	0.383145
						Gpr149	0.015047	1.58827		Gnb4	0.0214104	0.386059
						Htr4	0.0022741	1.62305		Unc5d	0.086209	0.390246
						Nts	0.0618744	1.6436		Camk4	0.0804038	0.391519
						Gm47262	0.0956425	1.75213		Nrp2	0.0820166	0.410879
						Gpr101	0.0262917	1.8271		Slc9a7	0.0725346	0.418662
						Irs4	0.0604823	1.87203		Fat3	0.0185735	0.420678
						Gbx1	0.0343518	2.35491		4933406I18Rik	0.0736667	0.427614
						4921525O09Rik	0.0421548	2.55852		Ncam2	0.0465862	0.451805
						Fads2b	8.71660145207911e-05	5.58025		Kcna3	0.0504095	0.45751
						Foxb1	1.50141791087155e-05	8.18537		Stxbp5l	0.0736667	0.459998
										Sytl5	0.0923225	0.486254
										2610042L04Rik	0.0823478	0.488924
										Gm57107	0.0774823	0.490434
										Cntnap5c	0.00916391	0.495288
										Vwc2l	0.00498861	0.503356
										Gm30400	0.0937993	0.509987
										Gm7328	0.0709757	0.515502
										Snhg4	0.086209	0.520992
										4933412O06Rik	0.00459066	0.527412
										Tenm1	1.49056139124061e-12	0.531062
										Tafa2	0.00171186	0.533286
										Hnf1b	0.0774823	0.544499
										Kcnh5	0.0683624	0.554526
										Npsr1	0.0509184	0.584941
										Xkr4	0.00839194	0.59228
										Plcxd3	0.0407288	0.598711
										Aff2	1.69947604102762e-05	0.599591
										Htr2c	0.00308933	0.610757
										Gpr165	0.0848061	0.625139
										Npy2r	0.0333913	0.644573
										Pcsk9	0.0173814	0.662756
										Npbwr1	0.0774823	0.686105
										Gucy1a2	0.0132052	0.702493
										4930417O13Rik	0.0953572	0.71373
										Otof	0.000266893	0.773674
										Endou	0.0045417	0.818631
										Fyb2	0.0677389	0.889393
										NA	0.0132052	0.899632
										NA	0.0280212	0.981664
										Ucn	0.0736667	1.00329
										Gm13112	0.0895403	1.0753
										Cnga3	0.0407288	1.45754
										Trim54	0.00209022	1.48816
										Frem3	0.0346033	1.59372
										Irs4	0.0378542	2.06813
										Otp	0.0532142	2.26778
										Avp	0.00589576	2.65603
										Rsc1a1	0.000313144	2.7628
										Gm54521	0.0774823	2.85942
										Oxt	0.00639769	3.7059
										Foxb1	7.35974587713331e-05	7.7599

## Sheet: miR_29a-5p_genetargets
miRDB	miRTarBase		miR-29a-5p COMBI	miR-29a-5p WT	miR-29a-5p APP/PS1
Hacd3	PMAIP1		Arc	Arc	Saxo5
Arid4b	FOXN2		Nr4a1	Egr2	Gm16299
A1cf	FAM208B		Egr2	Nr4a1	Nr4a1
Krt222	ZNF460		Fos	Atf3	Arc
Cep135	FJX1		Dusp1	Dusp5	Dusp1
Eng	H6PD		Junb	Junb	Junb
Trak2	SOWAHB		Egr1	Dusp1	Dusp6
Ttpa	STK17A		Dusp5	Arl4d	Trib1
Mapk6	TMPRSS15		Egr4	Pcdha2	Zfp658
Azi2	ZBTB20		Trib1	Zfp658	Fos
Pet2	MAPK6		Dusp6	Tiparp	Ccn1
Mfsd6	TOR1A		Gadd45a	Nab2	Egr2
Plppr4	SLC38A7		Per1	Cish	Gm27188
Sh3bp2	SLC25A16		Rasl11a	Rpia	Ugt1a9
Lrrtm3	SLC1A5		Arl4d	Taf7	Zfp939
Afap1l1	PTPRT		Tiparp	Ddx20	Hormad2
Neurod6	TMOD3		Spry4	Zfp868	Tpm2
Crisp4	GATAD2B		Ier2	Dbr1	Gm37020
Hoxa10	NUP93		Zfp658	Sik1	Atp2c2
Ttc8	NWD1		Midn	Areg	Tmem275
Fbxw7	NTMT1		Nab2	Gm21972	Wnt9b
Sap25	HINFP		Irf2bp2	Gm45645	Slc6a5
Hivep1	NDUFV3		Ddit4	Gm34162
Ets1	N4BP2L2		Gpr19	Gm28528
Gm1110	ZNF226		Phf13	Cd55b
Fam126b	XIAP		Errfi1	Il2
Pdcl	SLC24A2		Zfp27	Gm18609
Acta2	GTPBP10		Zfp874b	Or7d10
Ahcyl2	MTPN		Zfp874a	Gm20521
G2e3	IYD		Sik1	Zfp939
Zxdb	CMBL		Pphln1-ps1	Aire
Rab21	ZNF626		1700016P03Rik	Cd40
Esyt3	HSD17B12		Apold1	Gm4949
Cetn3	UBE2D4		Ccl7	S1pr4
Rfc1	TMSB4X		Cd55b	Tal1
Fam110c	PTPLAD1		Gm48371	Derpc
Mysm1	CYR61		Ppp1r27
Galnt17	AHSA2		Gm40773
Sox21	HOXA10		Nme8
Ahcyl1	RPF2		Gm50034
Pigr	PUM1		Gm11211
Mfsd9	NDUFB5		Gm11100
Zadh2	SH3GLB1		Gm46597
Ldb2	PPP3CB		4930422M22Rik
Scai	GPR180		Tdpoz4
Fgf7	DHX33		Rhox4c
Cisd2	CLSPN		Taar7b
Aamdc	GPR82		Gm57128
Kdm1b	VAMP3		Gm6937
Lama4	RCC2		Krt33b
Mei4	IKZF4		Gm8826
Igfbp4	AAK1		Glyat
Odf2l	RPL17-C18orf32		Zfp939
Bub3	C18orf32		Nxf3
Ccdc34	KCNN3		I830077J02Rik
Rims2	MARCH6		Lingo4
Pgrmc1	RBM20		Inmt
Zfp955b	PAQR3
Ccnk	RALGAPB
B3gat1	LILRB2
Fgfbp3	RAB30
Nynrin	ZNF730
Mtf2	DPF3
Thrb	ZCCHC24
Slc45a3	HRH1
Synpr	CXCR2
Taf13	FGF19
Commd6	AMMECR1L
Sema3e	FOXN3
Bicd1	TECPR2
Bbc3	WNK3
Mmab	PPP1R12B
Agap1	BMPR1A
Exoc5	DCTN6
Kpnb1	NRIP1
Adgre4	PLAC8
Dennd1b	CFHR3
Iqch	SRPX2
Tmem29	POLL
Fam49b	PROSER2
Lrrc38	HLF
Cacnb4	SPOPL
Onecut2	GAREM
Tbl1xr1	GEM
Wnt5a	GRHL1
Snrnp25	FAM98B
Wt1	GANAB
Kat2b	HDAC9
Mgea5	PTEN
Thap1	PDGFC
Pak7	PDGFA
EU599041	DHRS4
Letm1	GSAP
Lpp	TRAF4
Gprc5b
Dnaic2
Evi2b
Rpap2
Evi2
Trpm7
Znrf3
Abraxas2
Rhoa
Nr4a3
Nap1l2
Tmed7
Scyl2
Gpatch2
Nmnat2
Epop
Ptcd3
Slfn9
Slc8a1
Cdon
Fam84b
Tbc1d1
Hnf4g
Abhd10
Erg
1600012H06Rik
Ipo5
Atrnl1
Camsap2
Kcna1
Robo1
Pla2r1
Znrf2
Gm4951
Lrrc34
Cdc37l1
Gpr82
Csmd1
Insr
Ncor1
B230219D22Rik
Spats2l
Cenpf
Gsdma
Rtraf
Rbm46
Elmod2
Ttc14
D430041D05Rik
Prelid3b
Atp6v1c1
Nvl
Tmem128
H2afb3
Cab39
Tm2d1
Sbno1
Iqgap2
Btnl2
Slc36a1
Rab2a
Slc12a2
Slco1a1
Hhip
Frzb
B3glct
Itih5
Nipbl
Hecw2
Coil
Impa2
Tmem245
Hey1
Kcnma1
Ido1
Gpd1l
Ptprb
Slc6a16
Eno4
Npas3
Mgat4c
Ms4a2
Sec23b
Fam83d
Ggh
Synj2bp
Fam13c
Mtpn
Stxbp6
Mzt1
Col4a3bp
Cd36
D3Ertd751e
Bhlhe22
Zfp280d
Fgf12
Usp12
Capn12
Atp11c
Taf4
Eif5b
Zfp655
Slit2
Lcorl
Bmp2
Psmb4
Ankrd34b
Gata4
Cxcl3
Slitrk4
Ddi2
Nfatc2
Dusp16
Ccdc71l
38412
Il18r1
Dcx
Cop1
Pknox1
Gsk3b
Uvssa
Ubtf
Arl5a
Rnf41
Mylk4
Gm8909
Trp53bp2
Gm5615
Acsm3
Acbd6
Chl1
Peli2
Tmem33
2610528A11Rik
Fkbp5
Tmem154
Atxn7l1
Lig4
Hivep2
Fam198b
Ppm1a
Spop
Kctd12b
Actr2
Fam199x
Slc17a5
Il22ra1
Pa2g4
Zfp706
Nlrp3
1810010H24Rik
Calhm5
Sele
Tacr3
Nhsl1
Mier3
D3Ertd254e
Atp6v1a
Timm44
Pank2
Rad54b
Plcl1
Shisa2
Atp2a2
Eef1e1
Coa5
Lrtm1
Coq10b
Prlhr
Gpr180
Ano5
Adam23
Trp53rkb
Calcr
Cacna2d1
Vcpip1
Rfx3
Foxj3
Tgds
Jade1
Sostdc1
Syt16
Golph3l
Adgrl4
Dcun1d4
Crbn
Magel2
Leprotl1
Rab11fip3
Ralgps2
Hephl1
5430402E10Rik
Ythdf3
Tmem56
Soga1
Tceanc
Fam120c
Ugt3a1
Rabgap1
Gm14744
Pcdh20
Glt28d2
Usp47
Sgms1
Ildr2
Arl6ip6
Paip1
Snd1
Snx24
Smg1
St8sia1
Kcnip4
D16Ertd472e
Gabrg1
Golga1
Msl2
Tab2
Fam227a
Tyr
Fut9
Krcc1
Zfx
Ube3a
Nrp1
9030624G23Rik
Spata31d1c
D130043K22Rik
Esp31
Zbtb2
4930563E22Rik
Arhgap26
Scn1a
Wdr77
Ttc21b
Bmp8a
Cops2
Lrrtm2
E130311K13Rik
Dlx5
Fga
Znhit3
Klhl24
Insig2
Selenop
Fam171b
Pappa2
Dip2b
Zcchc24
Cd2ap
Tbx20
Mapt
Asph
Cpm
Sult1c2
Gfod2
Samd10
Mc1r
Gfpt1
Rps6ka3
Smagp
Fgd4
Setd7
Arl4a
Kbtbd7
Zfp407
Lhfpl3
Ctsc
Slc44a1
Cdyl2
Chd9
Bmpr1b
Fam208a
Rufy2
Aldh3b2
Il13ra2
Ube2b
Bmi1
Krt10
Mrpl15
Ehmt1
Gm13078
Psd2
Cebpg
Wdr64
Cwc27
Man1c1
Cblb
Cyp2ab1
Rasl10b
Abcb1a
Ophn1
Zfp93
Tspan3
Csnk2a2
Psmd14
Il2rb
Sema6a
Zbtb21
Rhobtb3
Shoc2
Rnf13
Eif3j2
Greb1l
Mef2a
4931440F15Rik
Tmem135
Med13l
Ticam1
Rcan1
Zbed4
Lin54
Bcl2l11
Utp6
1190002N15Rik
2610044O15Rik8
Fam120a
Nr2c2
Paxip1
Acat3
Cgn
Adamts3
Bclaf1
Phf12
Rmnd5a
Golph3
Fstl5
Cggbp1
Lilra5
Gm13083
Sertad4
Gtdc1
Pdpk1
Dnajc3
Thoc1
Dll4
Clec11a
Tecpr2
Dhrs4
Sgsm1
Rogdi
Tsc1
Kcnrg
Echs1
Fam185a
Ctag2
Acvr2a
Pak3
Ralbp1
Atg12
Gcnt4
Acat2
Nwd2
Dtwd1
Arih1
Prkg2
Ghr
Idh1
Bmt2
Mapk1
Polr2c
Epha7
Hmgxb4
Cdk8
Slc16a4
Cacng3
Nkx6-3
Dnajc18
Dapk1
Glod4
Ctse
Ddx59
Mapk1ip1l
Ado
Sumf1
Fam111a
Man2a1
Arid3a
Procr
Cdk13
Sephs1
Mypop
Ostn
Tmem50b
Dhdh
Ispd
Vmp1
Eya4
Ier3ip1
Vwa3a
Lrrc47
Tmod3
Gzf1
Epha4
Pard3b
C9orf72
Naaladl2
Sim1
Apoo
Wdr33
Mllt3
Smarcal1
Snx27
Dixdc1
Nin
a
Igf1r
Smim4
Gm20815
Rnf38
1700025G04Rik
Mob4
Drp2
Raph1
Zbtb44
Zfp654
Rag1
Gria2
Mpp3
Ccnyl1
Anxa3
Sel1l3
Slc25a51
B3galt6
Tab3
Atp10b
Primpol
Trim2
Ccdc6
Purg
Tldc1
Esyt2
Erbin
Bmp2k
Mindy2
Mtcp1
Kdm3b
Kcnb1
Pcdh19
Cep72
Drd1
Gpr161
4930544G11Rik
Hlf
Mccc2
Klf4
Actr10
Tmpo
Adamts12
Adam5
Wdr91
Caprin1
Rab7
Glrx
Arl15
Tlk1
Stau2
Npy2r
Carnmt1
Cfap97
Gpr65
Mrpl32
Kcnq5
Naga
Eif5a
Arhgap6
Slc9a2
Ddx19a
Erc1
Pxdn
Ibsp
Gng12
Frk
Ptpn11
Fign
Ust
Cnr1
Derl1
Il17f
Trim44
Ankrd66
Frmpd4
Zzz3
Serpinb10
Hap1
Myocd
Hdac9
Plekha2
Nr4a2
Masp2
Mfap3l
Tm4sf1
Rbm18
Magt1
Nadk
Gcnt2
Dclk1
Enah
Whamm
Lrrn4
Shroom2
Gramd3
Sec23ip
Ttn
Zfp111
Galk2
Galnt7
Clock
Zfp597
Hspa4
Elovl6
Cyp3a44
Mtnr1a
Tut4
Cdc73
Zdbf2
Fam126a
Slc22a6
Serpinb1c
Rcan2
Tmigd1
Meioc
Fzd3
Tcf12
Hook3
Cyp7a1
Agl
Dnajc19
Vgll1
Luc7l2
Zfp146
Homer1
Sel1l
Srp72
Prss23
Ppp2r5c
4930524B15Rik
Cycs
Mapk10
Pgm5
Gabrp
Foxc1
Abcg3
Sh3glb1
Dazl
Mob1a
Upp2
Zfp976
Usp36
Asb3
Ago3
Cd164
Atf2
Trio
Nmt2
Zdhhc17
Yod1
Nmur2

## Sheet: Mouse ID
	RNAseq #	Genotype	Condition	Sex
	1	WT	Water	M
	2	WT	water	F
	3	WT	water	F
	4	WT	29	F
	5	WT	29	F
	6	WT	29	M
	7	WT	inhibitor + 29	F
	8	WT	inhibitor + 29	F
	9	WT	inhibitor + 29	M
	10	WT	ctrl inhibitor + 29	F
	11	WT	ctrl inhibitor + 29	F
	12	WT	ctrl inhibitor + 29	F
	15	APP/PS1	water	M
	16	APP/PS1	water	F
	17	APP/PS1	water	F
	18	APP/PS1	29	F
	19	APP/PS1	29	F
	20	APP/PS1	29	M
	21	APP/PS1	inhibitor + 29	F
	22	APP/PS1	inhibitor + 29	F
	23	APP/PS1	inhibitor + 29	M
	24	APP/PS1	ctrl inhibitor + 29	M
	25	APP/PS1	ctrl inhibitor + 29	F
	26	APP/PS1	ctrl inhibitor + 29	F

## Sheet: Multiplex_microglia
				Concentration (pg/mL) in primary microglia
				TNF	IL-6	IL-10	IL-12p70	IL-1β	CXCL10	CCL2	CCL5	IFN-β	IFN-γ
			Unstimulated	27.7656	14.4937	0	0	0	2.16489	2.90234	53.937	0	0
			Mut. oligo	16.5639	5.59269	0	0	0	3.5296	3.46315	91.1013	0	0
			miR-29a-5p	7086*	1503 #	9*	19 #	0.873641	71 #	216.462	6108 *	0	0
			Loxoribine	3234.37	1694 #	0.173393	0	2 #	54.3521	356 #	5541 *	0	0
			One-way ANOVA followed by Dunnett's test for multiple comparison. *p < 0.05, # p < 0.1 to unstimulated. Average of 3 biological replicates.
				Concentration (pg/mL) in cortical tissue
				TNF	IL-6	IL-10	IL-12p70	IL-1β	CXCL10	CCL2	CCL5	IFN-β	IFN-γ
		WT	Vehicle	0	0	0	6.10919	0.248586	15.4 ‡	5.35 †	0	0.0748867	0
			miR-29a-5p	0	0.0730347	0.182501	28.7497	0.499154	19.76 †	6.39406	30.6737	0.312843	0.03 **
		APP/PS1	Vehicle	0	0	0	6.10919	0.492263	36.8	6.51835	8.81134	0.140815	0
			miR-29a-5p	0.237428	0.0252263	0.237281	37.07 #	0.525372	46.99	7.27373	42.4444	0.30 *	0.04 **
			Two-way ANOVA followed by Tukey's test for multiple comparison.
			# p < 0.1, * p < 0.05, ** p < 0.05 for comparison within genotype. † p < 0.05, ‡ p < 0.01 for comparison between genotype of same condition
